# Supplementary material for: Boosting Piezocatalytic Performance of BaTiO3 by Tuning Defects at Room Temperature
Source: Nanomaterials (Basel). 2024 Jan 29;14(3):276. doi: 10.3390/nano14030276 (PMC10857094; doi:10.3390/nano14030276)
Supplement: Supplementary file 1 [file nanomaterials-14-00276-s001.zip]

Archive with 1 entries (1 files):
- nanomaterials-2783248-supplementary.pdf
